# Supplementary material for: SREBP2-dependent lipid gene transcription enhances the infection of human dendritic cells by Zika virus
Source: Nat Commun. 2022 Sep 12;13:5341. doi: 10.1038/s41467-022-33041-1 (PMC9465152; doi:10.1038/s41467-022-33041-1)
Supplement: Supplementary file 3 — Source Data [file 41467_2022_33041_MOESM3_ESM.xlsx]

## Sheet: Fig1b
Percent RNA-seq Reads
Mock	ZIKV-	ZIKV+		Tukey's multiple comparisons test	Mean Diff.	95.00% CI of diff.	Below threshold?	Summary	Adjusted P Value
0	0.47	13.58		Mock vs. ZIKV-	-0.1525	-8.220 to 7.915	No	ns	0.9985
0	0.02	19.06		Mock vs. ZIKV+	-19.09	-27.16 to -11.02	Yes	***	0.0003
0	0.11	29.09		ZIKV- vs. ZIKV+	-18.94	-27.01 to -10.87	Yes	***	0.0003
0	0.01	14.64

## Sheet: Fig1f
FASN
Mock	ZIKV-	ZIKV+		Tukey's multiple comparisons test	Mean Diff.	95.00% CI of diff.	Below threshold?	Summary	Adjusted P Value
1	0.885	6.455		Mock vs. ZIKV-	-0.3758	-2.755 to 2.003	No	ns	0.8809
0.01	1.035	3.8		Mock vs. ZIKV+	-4.076	-6.455 to -1.697	Yes	**	0.0046
1.5415	1.759	4.525		ZIKV- vs. ZIKV+	-3.7	-6.079 to -1.322	Yes	**	0.0074
SCD				Tukey's multiple comparisons test	Mean Diff.	95.00% CI of diff.	Below threshold?	Summary	Adjusted P Value
Mock	ZIKV-	ZIKV+		Mock vs. ZIKV-	-0.0855	-4.627 to 4.456	No	ns	0.9982
1.01	0.785	6.21		Mock vs. ZIKV+	-8.273	-12.81 to -3.732	Yes	**	0.0034
1.01	0.78	9.265		ZIKV- vs. ZIKV+	-8.188	-12.73 to -3.647	Yes	**	0.0035
1.0265	1.738	12.3915
DHCR7				Tukey's multiple comparisons test	Mean Diff.	95.00% CI of diff.	Below threshold?	Summary	Adjusted P Value
Mock	ZIKV-	ZIKV+		Mock vs. ZIKV-	-1.575	-20.16 to 17.01	No	ns	0.9636
1.04	1.235	21.34		Mock vs. ZIKV+	-22.89	-41.47 to -4.301	Yes	*	0.0215
1.295	2.96	12.48		ZIKV- vs. ZIKV+	-21.31	-39.90 to -2.726	Yes	*	0.0291
0.5195	3.385	37.698
HMGCR				Tukey's multiple comparisons test	Mean Diff.	95.00% CI of diff.	Below threshold?	Summary	Adjusted P Value
Mock	ZIKV-	ZIKV+		Mock vs. ZIKV-	-1.084	-4.670 to 2.502	No	ns	0.6443
1.075	1.78	5.015		Mock vs. ZIKV+	-2.663	-6.248 to 0.9235	No	ns	0.1355
1	3.9	4.475		ZIKV- vs. ZIKV+	-1.578	-5.164 to 2.008	No	ns	0.4213
1.0025	0.65	1.575

## Sheet: Fig2f
DHCR7
Mock	ZIKV-	ZIKV+		Tukey's multiple comparisons test	Mean Diff.	95.00% CI of diff.	Below threshold?	Summary	Adjusted P Value
1.008	1.8211	5.2022		Mock vs. ZIKV-	-0.4881	-2.874 to 1.898	No	ns	0.7003
1.0033	1.16645	3.9662		Mock vs. ZIKV+	-3.579	-5.965 to -1.192	Yes	*	0.0167
				ZIKV- vs. ZIKV+	-3.09	-5.477 to -0.7043	Yes	*	0.0251
Mock Unsorted	Infected unsorted			Unpaired t test
1.043	1.8901			P value	0.4021
1.02575	1.0573			P value summary	ns
				Significantly different (P < 0.05)?	No
				One- or two-tailed P value?	Two-tailed
				t, df	t=1.055, df=2
SCD
Mock	ZIKV-	ZIKV+		Tukey's multiple comparisons test	Mean Diff.	95.00% CI of diff.	Below threshold?	Summary	Adjusted P Value
1.00005	0.95095	2.9308		Mock vs. ZIKV-	-0.1784	-1.008 to 0.6507	No	ns	0.6773
1.0001	1.40605	3.1014		Mock vs. ZIKV+	-2.016	-2.845 to -1.187	Yes	**	0.0042
				ZIKV- vs. ZIKV+	-1.838	-2.667 to -1.008	Yes	**	0.0055
Mock Unsorted	Infected unsorted			Unpaired t test
1.47285	1.71385			P value	0.4716
1.20255	1.35615			P value summary	ns
				Significantly different (P < 0.05)?	No
				One- or two-tailed P value?	Two-tailed
				t, df	t=0.8801, df=2

## Sheet: Fig2g
SCD
Mock	ZIKV-	ZIKV+		Tukey's multiple comparisons test	Mean Diff.	95.00% CI of diff.	Below threshold?	Summary	Adjusted P Value
1	1.735	3.34		Mock vs. ZIKV-	-0.1225	-2.131 to 1.886	No	ns	0.9809
1	0.945	4.675		Mock vs. ZIKV+	-2.37	-4.378 to -0.3621	Yes	*	0.0258
1.0205	0.708	2.116		ZIKV- vs. ZIKV+	-2.248	-4.256 to -0.2396	Yes	*	0.0321
DHCR7
Mock	ZIKV-	ZIKV+		Tukey's multiple comparisons test	Mean Diff.	95.00% CI of diff.	Below threshold?	Summary	Adjusted P Value
1.01	1.975	2.765		Mock vs. ZIKV-	-0.7213	-2.012 to 0.5695	No	ns	0.2752
1.005	1.54	3.21		Mock vs. ZIKV+	-2.448	-3.739 to -1.157	Yes	**	0.0027
1.0515	1.7155	4.435		ZIKV- vs. ZIKV+	-1.727	-3.017 to -0.4357	Yes	*	0.0149

## Sheet: Fig2i
DHCR7				Tukey's multiple comparisons test	Mean Diff.	95.00% CI of diff.	Below threshold?	Summary	Adjusted P Value
Mock	DENV-	DENV+		Mock vs. DENV-	0.475	-0.8137 to 1.764	No	ns	0.3916
1	0.865	0.519		Mock vs. DENV+	0.6455	-0.6432 to 1.934	No	ns	0.2384
1	0.185	0.19		DENV- vs. DENV+	0.1705	-1.118 to 1.459	No	ns	0.8525
SCD				Tukey's multiple comparisons test	Mean Diff.	95.00% CI of diff.	Below threshold?	Summary	Adjusted P Value
Mock	DENV-	DENV+		Mock vs. DENV-	-1.805	-4.350 to 0.7400	No	ns	0.1543
1.0025	1.167	0.5665		Mock vs. DENV+	0.06533	-2.480 to 2.610	No	ns	0.9966
1	2.705	1.485		DENV- vs. DENV+	1.87	-0.6747 to 4.415	No	ns	0.1396
1	4.545	0.755

## Sheet: Fig4d
ZIKVneg_both	ZIKVpos_both			Paired t test
1.46	1.81			P value	<0.0001
1.75	2.25			P value summary	****
1.37	1.91			Significantly different (P < 0.05)?	Yes
1.47	1.69			One- or two-tailed P value?	Two-tailed
1.33	2.33			t, df	t=7.622, df=34
1.65	1.6			Number of pairs	35
1.58	1.85
1.41	2.42
1.15	2.22
1.15	1.07
0.99	1.79
1.18	1.55
1.42	1.72
0.87	2.69
1.4	1.76
1.12	1.55
1.94	2.96
1.37	2.14
-0.31	1.93
1.34	1.55
1.65	2.24
1.34	1.84
1.66	2.15
0.79	2.29
1.2	1.7
1.58	1.77
1.02	2.16
1.17	1.81
1.43	1.72
0.83	2.44
1.92	2.53
1.38	1.93
1.79	2.22
0.86	1.44
0.81	2.61

## Sheet: Fig4e
ZIKVneg_both	ZIKVpos_both			Paired t test
0.47	-0.04			P value	0.0007
1.72	2.8			P value summary	***
-0.22	0.81			Significantly different (P < 0.05)?	Yes
0.06	-0.01			One- or two-tailed P value?	Two-tailed
-0.55	1.66			t, df	t=3.716, df=34
0.61	0.64			Number of pairs	35
0.71	1.39
-0.14	-0.44
-0.56	0.12
-1.06	0.41
-0.13	1.06
1.92	0.97
0.18	-0.22
2.2	3.85
-0.41	0.24
1.27	0.17
0.16	1.32
0.11	0.87
-1.41	1.8
0.49	0.07
-0.53	1.03
-0.07	1.25
0.23	0.67
0.14	0.64
0.35	1.77
-0.22	0.31
2.39	2.4
-0.85	-0.23
-0.08	-1.08
-0.85	2.52
-0.36	0.38
0.99	0.43
0.1	0.77
0.02	0.14
-0.49	0.68

## Sheet: Fig5b
Relative Infection			Unpaired t test
Vehicle	DMHCA		P value	0.0087
100	88.07		P value summary	**
99.0085	67.5637		Significantly different (P < 0.05)?	Yes
100	44.4958		One- or two-tailed P value?	Two-tailed
100	53.3892		t, df	t=3.826, df=6

## Sheet: Fig5c
Relative intracellular RNA			Unpaired t test
Vehicle	DMHCA		P value	<0.0001
1.03856	0.123922		P value summary	****
1.0195	0.1335		Significantly different (P < 0.05)?	Yes
1.005	0.111		One- or two-tailed P value?	Two-tailed
			t, df	t=76.76, df=4

## Sheet: Fig5d
Relative Extracellular RNA			Unpaired t test
Vehicle	DMHCA		P value	0.0002
1.14765	0.001		P value summary	***
1	0.014397		Significantly different (P < 0.05)?	Yes
1.30483	0.019494		One- or two-tailed P value?	Two-tailed
			t, df	t=12.92, df=4

[truncated: 24 more sheets: Fig5e, Fig5f, Fig5g, SupplementaryFig1a, SupplementaryFig1c, SupplementaryFig2c, SupplementaryFig3d, SupplementaryFig3e, SupplementaryFig3f, SupplementaryFig3g, SupplementaryFig4a, SupplementaryFig4c, SupplementaryFig4d, SupplementaryFig6a, SupplementaryFig6b, SupplementaryFig6c, SupplementaryFig6d, SupplementaryFig6e, SupplementaryFig6f, SupplementaryFig6h …]
